# Supplementary material for: Development and Characterization of Phage-Display-Derived Novel Human Monoclonal Antibodies against the Receptor Binding Domain of SARS-CoV-2
Source: Biomedicines. 2022 Dec 17;10(12):3274. doi: 10.3390/biomedicines10123274 (PMC9775448; doi:10.3390/biomedicines10123274)
Supplement: Supplementary file 1 [file biomedicines-10-03274-s001.zip]

Archive with 1 entries (1 files):
- biomedicines-2081109-supplementary.pdf
